# Supplementary material for: Responses of soil bacterial communities and maize yields to sulfur application across four soil types
Source: Front Microbiol. 2024 Mar 13;15:1329938. doi: 10.3389/fmicb.2024.1329938 (PMC10965609; doi:10.3389/fmicb.2024.1329938)
Supplement: Supplementary file 2 [file Table_2.XLSX]

## Sheet: Sheet1
Module	Kingdom	Plyhum	Class	Order	Family	Genus
1	Bacteria	Actinobacteria	Actinobacteria	unclassified_Actinobacteria	unclassified_Actinobacteria	unclassified_Actinobacteria
1	Bacteria	Proteobacteria	Alphaproteobacteria	unclassified_Alphaproteobacteria	unclassified_Alphaproteobacteria	unclassified_Alphaproteobacteria
1	Bacteria	Actinobacteria	unclassified_Actinobacteria	unclassified_Actinobacteria	unclassified_Actinobacteria	unclassified_Actinobacteria
1	Bacteria	Proteobacteria	Gammaproteobacteria	Betaproteobacteriales	Burkholderiaceae	unclassified_Burkholderiaceae
1	Bacteria	Proteobacteria	Gammaproteobacteria	unclassified_Gammaproteobacteria	unclassified_Gammaproteobacteria	unclassified_Gammaproteobacteria
1	Bacteria	Proteobacteria	Alphaproteobacteria	Sphingomonadales	Sphingomonadaceae	unclassified_Sphingomonadaceae
1	Bacteria	Proteobacteria	Gammaproteobacteria	Betaproteobacteriales	unclassified_Betaproteobacteriales	unclassified_Betaproteobacteriales
1	Bacteria	Actinobacteria	Thermoleophilia	Gaiellales	uncultured	uncultured bacterium 5G12
1	Bacteria	Actinobacteria	Thermoleophilia	Solirubrobacterales	Solirubrobacteraceae	unclassified_Solirubrobacteraceae
1	Bacteria	Actinobacteria	Actinobacteria	Propionibacteriales	Nocardioidaceae	unclassified_Nocardioidaceae
1	Bacteria	Acidobacteria	Acidobacteriia	Solibacterales	Solibacteraceae (Subgroup 3)	unclassified_Solibacteraceae (Subgroup 3)
1	Bacteria	Proteobacteria	unclassified_Proteobacteria	unclassified_Proteobacteria	unclassified_Proteobacteria	unclassified_Proteobacteria
1	Bacteria	Gemmatimonadetes	Gemmatimonadetes	Gemmatimonadales	Gemmatimonadaceae	uncultured
1	Bacteria	Bacteroidetes	Bacteroidia	Chitinophagales	Chitinophagaceae	unclassified_Chitinophagaceae
1	Bacteria	Acidobacteria	Acidobacteriia	Acidobacteriales	uncultured	uncultured Acidobacterium UA3
1	Bacteria	Firmicutes	Bacilli	Bacillales	Bacillaceae	Bacillus
1	Bacteria	Proteobacteria	Alphaproteobacteria	Rhizobiales	Xanthobacteraceae	unclassified_Xanthobacteraceae
1	Bacteria	Firmicutes	Bacilli	Bacillales	Bacillaceae	unclassified_Bacillaceae
1	Bacteria	Firmicutes	Bacilli	Bacillales	unclassified_Bacillales	unclassified_Bacillales
1	Bacteria	Actinobacteria	Actinobacteria	Streptosporangiales	unclassified_Streptosporangiales	unclassified_Streptosporangiales
1	Bacteria	Verrucomicrobia	Verrucomicrobiae	Chthoniobacterales	Chthoniobacteraceae	unclassified_Chthoniobacteraceae
1	Bacteria	Acidobacteria	Acidobacteriia	Solibacterales	Solibacteraceae (Subgroup 3)	uncultured forest soil bacterium
1	Bacteria	Proteobacteria	Alphaproteobacteria	Caulobacterales	Caulobacteraceae	Brevundimonas
1	Bacteria	Bacteroidetes	Bacteroidia	Sphingobacteriales	Sphingobacteriaceae	unclassified_Sphingobacteriaceae
1	Bacteria	Chloroflexi	TK10	bacterium Ellin6519	bacterium Ellin6519	bacterium Ellin6519
1	Bacteria	Bacteroidetes	Bacteroidia	Cytophagales	unclassified_Cytophagales	unclassified_Cytophagales
1	Bacteria	Proteobacteria	Gammaproteobacteria	Pseudomonadales	Moraxellaceae	Acinetobacter
1	Bacteria	Verrucomicrobia	Verrucomicrobiae	Chthoniobacterales	Chthoniobacteraceae	Candidatus Udaeobacter
2	Bacteria	Proteobacteria	Deltaproteobacteria	Myxococcales	unclassified_Myxococcales	unclassified_Myxococcales
2	Bacteria	Acidobacteria	Subgroup 6	unclassified_Subgroup 6	unclassified_Subgroup 6	unclassified_Subgroup 6
2	Bacteria	Proteobacteria	Alphaproteobacteria	Acetobacterales	Acetobacteraceae	unclassified_Acetobacteraceae
2	Bacteria	Actinobacteria	Actinobacteria	Micrococcales	Microbacteriaceae	unclassified_Microbacteriaceae
2	Bacteria	Actinobacteria	Rubrobacteria	Rubrobacterales	Rubrobacteriaceae	Rubrobacter
2	Bacteria	Proteobacteria	Gammaproteobacteria	Betaproteobacteriales	Burkholderiaceae	Burkholderia-Caballeronia-Paraburkholderia
2	Bacteria	Bacteroidetes	Bacteroidia	Sphingobacteriales	Sphingobacteriaceae	Mucilaginibacter
2	Bacteria	Actinobacteria	Actinobacteria	Propionibacteriales	Nocardioidaceae	Nocardioides
2	Bacteria	Actinobacteria	Thermoleophilia	Solirubrobacterales	unclassified_Solirubrobacterales	unclassified_Solirubrobacterales
2	Bacteria	Proteobacteria	Alphaproteobacteria	Rhizobiales	Rhizobiaceae	unclassified_Rhizobiaceae
2	Bacteria	Acidobacteria	Blastocatellia (Subgroup 4)	Blastocatellales	Blastocatellaceae	unclassified_Blastocatellaceae
2	Bacteria	Cyanobacteria	Oxyphotobacteria	unclassified_Oxyphotobacteria	unclassified_Oxyphotobacteria	unclassified_Oxyphotobacteria
2	Bacteria	Actinobacteria	Thermoleophilia	unclassified_Thermoleophilia	unclassified_Thermoleophilia	unclassified_Thermoleophilia
2	Bacteria	Acidobacteria	Acidobacteriia	Solibacterales	Solibacteraceae (Subgroup 3)	Candidatus Solibacter
2	Bacteria	Actinobacteria	Actinobacteria	Streptomycetales	Streptomycetaceae	Streptomyces
2	Bacteria	WPS-2	unclassified_WPS-2	unclassified_WPS-2	unclassified_WPS-2	unclassified_WPS-2
2	Bacteria	Acidobacteria	Blastocatellia (Subgroup 4)	unclassified_Blastocatellia (Subgroup 4)	unclassified_Blastocatellia (Subgroup 4)	unclassified_Blastocatellia (Subgroup 4)
2	Bacteria	Nitrospirae	Nitrospira	Nitrospirales	Nitrospiraceae	Nitrospira
2	Bacteria	Chloroflexi	Ktedonobacteria	Ktedonobacterales	Ktedonobacteraceae	unclassified_Ktedonobacteraceae
2	Bacteria	Proteobacteria	Deltaproteobacteria	Myxococcales	Polyangiaceae	unclassified_Polyangiaceae
2	Bacteria	Actinobacteria	Actinobacteria	Pseudonocardiales	Pseudonocardiaceae	Actinomycetospora
2	Bacteria	Proteobacteria	Deltaproteobacteria	unclassified_Deltaproteobacteria	unclassified_Deltaproteobacteria	unclassified_Deltaproteobacteria
2	Bacteria	Proteobacteria	Gammaproteobacteria	Xanthomonadales	Xanthomonadaceae	unclassified_Xanthomonadaceae
2	Bacteria	Cyanobacteria	Oxyphotobacteria	Chloroplast	unclassified_Chloroplast	unclassified_Chloroplast
2	Bacteria	Cyanobacteria	Oxyphotobacteria	Nostocales	Phormidiaceae	Tychonema CCAP 1459-11B
2	Bacteria	Cyanobacteria	Oxyphotobacteria	Nostocales	unclassified_Nostocales	unclassified_Nostocales
2	Bacteria	Bacteroidetes	Bacteroidia	Cytophagales	Microscillaceae	unclassified_Microscillaceae
2	Bacteria	Actinobacteria	Thermoleophilia	Gaiellales	unclassified_Gaiellales	unclassified_Gaiellales
2	Bacteria	Acidobacteria	Thermoanaerobaculia	Thermoanaerobaculales	Thermoanaerobaculaceae	Subgroup 10
2	Bacteria	Proteobacteria	Gammaproteobacteria	Steroidobacterales	Steroidobacteraceae	unclassified_Steroidobacteraceae
2	Bacteria	Chloroflexi	Gitt-GS-136	unclassified_Gitt-GS-136	unclassified_Gitt-GS-136	unclassified_Gitt-GS-136
2	Bacteria	Proteobacteria	Deltaproteobacteria	Oligoflexales	0319-6G20	unclassified_0319-6G20
2	Bacteria	Actinobacteria	Actinobacteria	Micrococcales	Micrococcaceae	unclassified_Micrococcaceae
2	Bacteria	Proteobacteria	Deltaproteobacteria	Myxococcales	Archangiaceae	Anaeromyxobacter
2	Bacteria	Planctomycetes	Planctomycetacia	Gemmatales	Gemmataceae	uncultured
2	Bacteria	Actinobacteria	Acidimicrobiia	Microtrichales	unclassified_Microtrichales	unclassified_Microtrichales
2	Bacteria	Actinobacteria	Actinobacteria	Propionibacteriales	Nocardioidaceae	Kribbella
2	Bacteria	Firmicutes	Clostridia	Clostridiales	Clostridiaceae 1	unclassified_Clostridiaceae 1
2	Bacteria	Acidobacteria	Blastocatellia (Subgroup 4)	Pyrinomonadales	Pyrinomonadaceae	RB41
2	Bacteria	Actinobacteria	Actinobacteria	Corynebacteriales	unclassified_Corynebacteriales	unclassified_Corynebacteriales
2	Bacteria	Acidobacteria	Subgroup 17	unclassified_Subgroup 17	unclassified_Subgroup 17	unclassified_Subgroup 17
3	Bacteria	unclassified_Bacteria	unclassified_Bacteria	unclassified_Bacteria	unclassified_Bacteria	unclassified_Bacteria
3	Bacteria	Chloroflexi	TK10	unclassified_TK10	unclassified_TK10	unclassified_TK10
3	Bacteria	Firmicutes	Clostridia	Clostridiales	Peptostreptococcaceae	unclassified_Peptostreptococcaceae
4	Bacteria	Proteobacteria	Alphaproteobacteria	Rhizobiales	unclassified_Rhizobiales	unclassified_Rhizobiales
4	Bacteria	Actinobacteria	Actinobacteria	Micrococcales	unclassified_Micrococcales	unclassified_Micrococcales
4	Bacteria	Acidobacteria	Acidobacteriia	Acidobacteriales	Acidobacteriaceae (Subgroup 1)	unclassified_Acidobacteriaceae (Subgroup 1)
4	Bacteria	Patescibacteria	Saccharimonadia	Saccharimonadales	unclassified_Saccharimonadales	unclassified_Saccharimonadales
4	Bacteria	Gemmatimonadetes	Gemmatimonadetes	Gemmatimonadales	Gemmatimonadaceae	Gemmatimonas
4	Bacteria	Gemmatimonadetes	Gemmatimonadetes	Gemmatimonadales	Gemmatimonadaceae	unclassified_Gemmatimonadaceae
4	Bacteria	Acidobacteria	Acidobacteriia	Acidobacteriales	unclassified_Acidobacteriales	unclassified_Acidobacteriales
4	Bacteria	Proteobacteria	Gammaproteobacteria	Xanthomonadales	Rhodanobacteraceae	unclassified_Rhodanobacteraceae
4	Bacteria	Proteobacteria	Alphaproteobacteria	Caulobacterales	Caulobacteraceae	unclassified_Caulobacteraceae
4	Bacteria	Proteobacteria	Deltaproteobacteria	Myxococcales	Haliangiaceae	Haliangium
4	Bacteria	Bacteroidetes	Bacteroidia	Chitinophagales	Chitinophagaceae	uncultured
4	Bacteria	Planctomycetes	Planctomycetacia	Isosphaerales	Isosphaeraceae	unclassified_Isosphaeraceae
4	Bacteria	Verrucomicrobia	Verrucomicrobiae	Pedosphaerales	Pedosphaeraceae	unclassified_Pedosphaeraceae
4	Bacteria	Proteobacteria	Alphaproteobacteria	Micropepsales	Micropepsaceae	uncultured
4	Bacteria	Proteobacteria	Alphaproteobacteria	Azospirillales	Azospirillaceae	unclassified_Azospirillaceae
4	Bacteria	Actinobacteria	Acidimicrobiia	unclassified_Acidimicrobiia	unclassified_Acidimicrobiia	unclassified_Acidimicrobiia
4	Bacteria	Acidobacteria	Acidobacteriia	Acidobacteriales	Acidobacteriaceae (Subgroup 1)	Granulicella
4	Bacteria	Patescibacteria	unclassified_Patescibacteria	unclassified_Patescibacteria	unclassified_Patescibacteria	unclassified_Patescibacteria
4	Bacteria	Bacteroidetes	Bacteroidia	unclassified_Bacteroidia	unclassified_Bacteroidia	unclassified_Bacteroidia
4	Bacteria	Patescibacteria	Saccharimonadia	Saccharimonadales	soil bacterium WF55	soil bacterium WF55
4	Bacteria	Proteobacteria	Alphaproteobacteria	Rhizobiales	Rhizobiaceae	Allorhizobium-Neorhizobium-Pararhizobium-Rhizobium
4	Bacteria	Actinobacteria	Thermoleophilia	Solirubrobacterales	Solirubrobacteraceae	Conexibacter
4	Bacteria	Proteobacteria	Gammaproteobacteria	Xanthomonadales	unclassified_Xanthomonadales	unclassified_Xanthomonadales
4	Bacteria	Verrucomicrobia	Verrucomicrobiae	Opitutales	Opitutaceae	unclassified_Opitutaceae
4	Bacteria	Proteobacteria	Alphaproteobacteria	Rhodobacterales	Rhodobacteraceae	unclassified_Rhodobacteraceae
4	Bacteria	Bacteroidetes	Ignavibacteria	OPB56	uncultured bacterium KF-JG30-B11	uncultured bacterium KF-JG30-B11
